# Supplementary material for: SSTR2 Mediates the Inhibitory Effect of SST/CST on Lipolysis in Chicken Adipose Tissue
Source: Animals (Basel). 2024 Mar 28;14(7):1034. doi: 10.3390/ani14071034 (PMC11010918; doi:10.3390/ani14071034)
Supplement: Supplementary file 1 [file animals-14-01034-s001.zip]

Archive with 1 entries (1 files):
- animals-2886812-supplementary.pdf
